# Supplementary material for: SUSA2 is an F-box protein required for autoimmunity mediated by paired NLRs SOC3-CHS1 and SOC3-TN2
Source: Nat Commun. 2020 Oct 15;11:5190. doi: 10.1038/s41467-020-19033-z (PMC7562919; doi:10.1038/s41467-020-19033-z)
Supplement: Supplementary file 4 — Source Data [file 41467_2020_19033_MOESM4_ESM.xlsx]

## Sheet: Fig 1c,1d, 2g, 3e
Figure 1c
		Conductivity before autoclaving	Conductivity after autoclaving	%	Avg.	Std.
	Col-0	6.97	37.4	18.6364
		7.47	37.2	20.0806
		7.36	40.4	18.2178	18.9783	0.977347
	saul1-1	15.93	31.2	51.0577
		14.47	26.9	53.7918
		17.74	33.7	52.6409	52.4968	1.37275
	susa3-1 saul1-1	6.82	40.1	17.0075
		7.22	40.8	17.6961
		7.9	41.7	18.9448	17.8828	0.982086
	susa2-1 saul1-1	6.89	40.6	16.9704
		7.14	39	18.3077
		7.18	40.4	17.7723	17.6835	0.673033
Figure 1d
		Total Spores	Spores/0.1ul	Spores/1ml	FW(mg)	Spores/mg	Avg.	Std.
	Col-0	111	13.9	138750	44	3153.4
		79	9.9	98750	57	1732.5
		78	9.8	97500	52	1875
		91	11.4	113750	51	2230.4	2247.8	639
	saul1-1	2	0.3	2500	46	54.3
		5	0.6	6250	58	107.8
		5	0.6	6250	46	135.9
		0	0	0	58	0
		1	0.1	1250	53	23.6	64.3	56.8
	susa3-1 saul1-1	15	1.9	18750	39	480.8
		20	2.5	25000	32	781.3
		26	3.3	32500	40	812.5
		13	1.6	16250	34	477.9	638.1	183.8
	susa2-1 saul1-1	55	6.9	68750	32	2148.4
		41	5.1	51250	26	1971.2
		74	9.3	92500	39	2371.8
		45	5.6	56250	20	2812.5	2326	363.4
Figure 2g
	Target	Sample	Ct	Avg.	△Ct	2△Ct	Avg.	Std.
	SUSA2	susa2-1 saul1-1	24.9933		-4.53621	0.0430987	0.0420834	0.00135248
			25.0813		-4.62422	0.0405481
			25.01		-4.55288	0.0426035
	SUSA2	SUSA2::SUSA2 in susa2-1 saul1-1	22.1319		-2.15898	0.223915	0.262746	0.0483198
			21.9877		-2.01471	0.247464
			21.631		-1.65809	0.316859
	SUSA2	SUSA2::SUSA2 in susa2-1 saul1-1	22.5232		-2.64023	0.160403	0.165981	0.00568516
			22.4757		-2.59272	0.165773
			22.4245		-2.54147	0.171767
	ACT7	susa2-1 saul1-1	20.3379	20.4571	20.4571
			20.4495		20.4571
			20.5839		20.4571
	ACT7	SUSA2::SUSA2 in susa2-1 saul1-1	20.1766	19.973	19.973
			19.8836		19.973
			19.8587		19.973
	ACT7	SUSA2::SUSA2 in susa2-1 saul1-1	19.8661	19.883	19.883
			20.0335		19.883
			19.7493		19.883
Figure 3e
	Target	Sample	Ct	Avg.	△Ct	2△Ct	Avg.	Std.
	HSP90.3	susa3-1 saul1-1	18.5277		0.814296	1.75844	2.05757	0.265946
			18.2397		1.10231	2.14699
			18.1611		1.18096	2.26728
	HSP90.3	HSP90.3::HSP90.3 in susa3-1 saul1-1	16.8683		2.83527	7.13678	7.97695	0.728312
			16.6282		3.07535	8.42896
			16.6392		3.06439	8.36512
	HSP90.3	HSP90.3::HSP90.3 in susa3-1 saul1-1	17.072		3.02469	8.13808	7.93279	0.492059
			17.2148		2.88193	7.37133
			17.0455		3.05119	8.28897
	ACT7	susa3-1 saul1-1	19.4279	19.342	19.342
			19.4154		19.342
			19.1828		19.342
	ACT7	HSP90.3::HSP90.3 in susa3-1 saul1-1	19.8201	19.7036	19.7036
			19.6504		19.7036
			19.6402		19.7036
	ACT7	HSP90.3::HSP90.3 in susa3-1 saul1-1	20.1487	20.0967	20.0967
			20.0273		20.0967
			20.1141		20.0967

## Sheet: Fig 4b-g
Fig. 4b
	Target	Sample	Ct	Avg.	△Ct	2△Ct	Avg.	Std.
	SUSA2	Col-0	25.7		-3.4716	0.0901456	0.0845316	0.0161345
			26.1424		-3.91397	0.0663401
			25.5926		-3.36425	0.0971092
	SUSA2	susa2-1	25.2841		-3.6094	0.0819337	0.0852313	0.00294042
			25.1879		-3.51325	0.0875805
			25.2112		-3.53651	0.0861796
	SUSA2	susa2-2	33.083		-11.2499	0.000410626	0.000928382	0.000554914
			31.2004		-9.36725	0.00151418
			32.0159		-10.1828	0.000860339
	SUSA2	susa2-3	31.23		-9.08535	0.00184092	0.00223891	0.000482094
			31.0395		-8.89482	0.00210083
			30.638		-8.49331	0.00277498
	ACT7	Col-0	22.3405	22.2284	22.2284
			22.2983		22.2284
			22.0464		22.2284
	ACT7	susa2-1	21.6474	21.6747	21.6747
			21.6008		21.6747
			21.7758		21.6747
	ACT7	susa2-2	21.7352	21.8331	21.8331
			21.8543		21.8331
			21.9098		21.8331
	ACT7	susa2-3	22.3122	22.1447	22.1447
			22.0662		22.1447
			22.0555		22.1447
Fig. 4c
	Day0	10ul on plate, 1 leaf disc in 200ul MgCl2
		colony #	Colonies/ul	Colonies/disc	cfu/cm^2	log(cfu/cm^2)	Avg.	Std.
	Col-0	8	0.8	160	565.971	2.75279
		14	1.4	280	990.449	2.99583
		16	1.6	320	1131.94	3.05382
		24	2.4	480	1697.91	3.22992	3.00809	0.197167
	susa2-1	16	1.6	320	1131.94	3.05382
		17	1.7	340	1202.69	3.08015
		21	2.1	420	1485.67	3.17192
		25	2.5	500	1768.66	3.24764	3.13839	0.088702
	susa2-2	15	1.5	300	1061.2	3.0258
		22	2.2	440	1556.42	3.19213
		22	2.2	440	1556.42	3.19213
		27	2.7	540	1910.15	3.28107	3.17278	0.106582
	susa2-3	22	2.2	440	1556.42	3.19213
		25	2.5	500	1768.66	3.24764
		26	2.6	520	1839.41	3.26468	3.23482	0.037938
	eds1	12	1.2	240	848.957	2.92889
		13	1.3	260	919.703	2.96365
		20	2	400	1414.93	3.15073	3.01442	0.119322
	Day3	10ul on plate, 2 leaf disc in 200ul MgCl2
		dilu. factor	Coloniy #	Colonies/ul	x dilution	Colonies/leaf disc	colonies/cm^2	log(cfu/leaf disc)	Avg.	Std.
	Col-0	100	8	0.8	80	8000	28298.5	4.45176
		100	8	0.8	80	8000	28298.5	4.45176
		100	9	0.9	90	9000	31835.9	4.50292
		100	11	1.1	110	11000	38910.5	4.59007
		100	12	1.2	120	12000	42447.8	4.62786	4.52487	0.080665
	susa2-1	1000	5	0.5	500	50000	176866	5.24764
		1000	7	0.7	700	70000	247612	5.39377
		1000	13	1.3	1300	130000	459851	5.66262
		1000	16	1.6	1600	160000	565971	5.75279	5.51421	0.234172
	susa2-2	100	27	2.7	270	27000	95507.6	4.98004
		100	46	4.6	460	46000	162717	5.21143
		100	64	6.4	640	64000	226388	5.35485
		100	64	6.4	640	64000	226388	5.35485
		100	80	8	800	80000	282985	5.45176	5.27059	0.183674
	susa2-3	100	52	5.2	520	52000	183941	5.26468
		100	60	6	600	60000	212239	5.32683
		100	60	6	600	60000	212239	5.32683
		100	64	6.4	640	64000	226388	5.35485	5.3183	0.038109
	eds1	10000	29	2.9	29000	2900000	1.02582e+07	7.01107
		10000	30	3	30000	3000000	1.0612e+07	7.02579
		10000	30	3	30000	3000000	1.0612e+07	7.02579
		10000	37	3.7	37000	3700000	1.30881e+07	7.11688	7.04488	0.048493
Fig. 4d
	Day0	10ul on plate, 1 leaf disc in 200ul MgCl2
		colony #	Colonies/ul	Colonies/disc	cfu/cm^2	log(cfu/cm^2)	Avg.	Std.
	Col	18	1.8	360	1273.43	3.10498
		24	2.4	480	1697.91	3.22992
		28	2.8	560	1980.9	3.29686
		30	3	600	2122.39	3.32683	3.23964	0.0984961
	susa2-1	20	2	400	1414.93	3.15073
		25	2.5	500	1768.66	3.24764
		25	2.5	500	1768.66	3.24764
		27	2.7	540	1910.15	3.28107	3.23177	0.0562763
	susa2-2	20	2	400	1414.93	3.15073
		21	2.1	420	1485.67	3.17192
		21	2.1	420	1485.67	3.17192
		25	2.5	500	1768.66	3.24764	3.18556	0.0425801
	susa2-3	17	1.7	340	1202.69	3.08015
		20	2	400	1414.93	3.15073
		22	2.2	440	1556.42	3.19213
		26	2.6	520	1839.41	3.26468	3.17192	0.077206
	eds1	18	1.8	360	1273.43	3.10498
		18	1.8	360	1273.43	3.10498
		20	2	400	1414.93	3.15073
		24	2.4	480	1697.91	3.22992	3.14765	0.0589325
	Day3	10ul on plate, 2 leaf disc in 200ul MgCl2
		dilu. factor	Colonies	Colonies/ul	x dilution	Colonies/leaf disc	colonies/cm^2	log(cfu/leaf disc)	Avg.	Std.
	Col	100	15	1.5	150	15000	53059.8	4.72477
		100	23	2.3	230	23000	81358.3	4.9104
		100	24	2.4	240	24000	84895.6	4.92889
		100	30	3	300	30000	106120	5.0258	4.89746	0.125762
	susa2-1	100	4	0.4	40	4000	14149.3	4.15073
		100	7	0.7	70	7000	24761.2	4.39377
		100	18	1.8	180	18000	63671.7	4.80395
		100	23	2.3	230	23000	81358.3	4.9104	4.56471	0.354651
	susa2-2	100	6	0.6	60	6000	21223.9	4.32683
		100	24	2.4	240	24000	84895.6	4.92889
		100	30	3	300	30000	106120	5.0258	4.7605	0.378688
	susa2-3	100	10	1	100	10000	35373.2	4.54867
		100	12	1.2	120	12000	42447.8	4.62786
		100	20	2	200	20000	70746.4	4.8497
		100	25	2.5	250	25000	88433	4.94661
		100	26	2.6	260	26000	91970.3	4.96365	4.7873	0.188904
	eds1	100000	3	0.3	30000	3000000	1.0612e+07	7.0258
		100000	5	0.5	50000	5000000	1.76866e+07	7.24764
		100000	7	0.7	70000	7000000	2.47612e+07	7.39377
		100000	9	0.9	90000	9000000	3.18359e+07	7.50292	7.29253	0.206296
Fig. 4e
	Day0	10ul on plate, 1 leaf disc in 200ul MgCl2
		colonies	Colonies/ul	Colonies/disc	cfu/cm^2	log(cfu/cm^2)	Avg.	Std.
	Col-0	16	1.6	320	1131.94	3.05382
		19	1.9	380	1344.18	3.12846
		20	2	400	1414.93	3.15073
		24	2.4	480	1697.91	3.22992	3.14073	0.0724738
	susa2-1	12	1.2	240	848.956	2.92889
		16	1.6	320	1131.94	3.05382
		19	1.9	380	1344.18	3.12846
		19	1.9	380	1344.18	3.12846	3.05991	0.0941666
	susa2-2	13	1.3	260	919.703	2.96365
		14	1.4	280	990.449	2.99583
		16	1.6	320	1131.94	3.05382
		19	1.9	380	1344.18	3.12846	3.03544	0.0723722
	susa2-3	17	1.7	340	1202.69	3.08015
		17	1.7	340	1202.69	3.08015
		19	1.9	380	1344.18	3.12846
		20	2	400	1414.93	3.15073	3.10987	0.0355039
	ndr1	21	2.1	420	1485.67	3.17192
		21	2.1	420	1485.67	3.17192
		19	1.9	380	1344.18	3.12846
		28	2.8	560	1980.9	3.29686	3.19229	0.0726624
	Day3	10ul on plate, 2 leaf disc in 200ul MgCl2
		dilu. factor	Colonies	Colonies/ul	x dilution	Colonies/leaf disc	colonies/cm^2	log(cfu/leaf disc)	Avg.	Std.
	Col-0	100	1	0.1	10	1000	3537.32	3.54867
		100	2	0.2	20	2000	7074.64	3.8497
		100	3	0.3	30	3000	10612	4.0258
		100	10	1	100	10000	35373.2	4.54867
		100	15	1.5	150	15000	53059.8	4.72477	4.13952	0.488862
	susa2-1	100	3	0.3	30	3000	10612	4.0258
		100	5	0.5	50	5000	17686.6	4.24764
		100	5	0.5	50	5000	17686.6	4.24764
		100	6	0.6	60	6000	21223.9	4.32683
		100	7	0.7	70	7000	24761.2	4.39377	4.24834	0.138598
	susa2-2	100	2	0.2	20	2000	7074.64	3.8497
		100	3	0.3	30	3000	10612	4.0258
		100	4	0.4	40	4000	14149.3	4.15073
		100	7	0.7	70	7000	24761.2	4.39377
		100	8	0.8	80	8000	28298.5	4.45176	4.17435	0.251558
	susa2-3	100	2	0.2	20	2000	7074.64	3.8497
		100	2	0.2	20	2000	7074.64	3.8497
		100	3	0.3	30	3000	10612	4.0258
		100	3	0.3	30	3000	10612	4.0258
		100	7	0.7	70	7000	24761.2	4.39377	4.02895	0.222134
	ndr1	1000	32	3.2	3200	320000	1.13194e+06	6.05382
		1000	34	3.4	3400	340000	1.20269e+06	6.08015
		1000	46	4.6	4600	460000	1.62717e+06	6.21143	6.11514	0.0844271
Fig. 4f
	Day0	10ul on plate, 1 leaf disc in 200ul MgCl2
		colonies	Colonies/ul	Colonies/disc	cfu/cm^2	log(cfu/cm^2)	Avg.	Std.
	Col-0	22	2.2	4400	15564.2	4.19213
		22	2.2	4400	15564.2	4.19213
		25	2.5	5000	17686.6	4.24764
		33	3.3	6600	23346.3	4.36822	4.25003	0.0830254
	susa2-1	18	1.8	3600	12734.3	4.10498
		20	2	4000	14149.3	4.15073
		21	2.1	4200	14856.7	4.17192
		26	2.6	5200	18394.1	4.26468	4.17308	0.0671537
	susa2-2	17	1.7	3400	12026.9	4.08015
		20	2	4000	14149.3	4.15073
		27	2.7	5400	19101.5	4.28107
		31	3.1	6200	21931.4	4.34107	4.21326	0.119107
	susa2-3	17	1.7	3400	12026.9	4.08015
		23	2.3	4600	16271.7	4.21143
		25	2.5	5000	17686.6	4.24764
		29	2.9	5800	20516.4	4.3121	4.25706	0.0977618
	agb1	14	1.4	2800	9904.49	3.99583
		18	1.8	3600	12734.3	4.10498
		19	1.9	3800	13441.8	4.12846
		24	2.4	4800	16979.1	4.22992	4.15445	0.0960693
	Day3	10ul on plate, 2 leaf disc in 200ul MgCl2
		dilu. factor	Colonies	Colonies/ul	x dilution	Colonies/leaf disc	colonies/cm^2	log(cfu/leaf disc)	Avg.	Std.
	Col-0	100	3	0.3	30	3000	10612	4.0258
		100	4	0.4	40	4000	14149.3	4.15073
		100	4	0.4	40	4000	14149.3	4.15073
		100	9	0.9	90	9000	31835.9	4.50292
		100	11	1.1	110	11000	38910.5	4.59007	4.28405	0.246876
	susa2-1	100	5	0.5	50	5000	17686.6	4.24764
		100	6	0.6	60	6000	21223.9	4.32683
		100	8	0.8	80	8000	28298.5	4.45176
		100	9	0.9	90	9000	31835.9	4.50292
		100	11	1.1	110	11000	38910.5	4.59007	4.42384	0.137041
	susa2-2	100	4	0.4	40	4000	14149.3	4.15073
		100	5	0.5	50	5000	17686.6	4.24764
		100	6	0.6	60	6000	21223.9	4.32683
		100	7	0.7	70	7000	24761.2	4.39377	4.27974	0.104711
	susa2-3	100	4	0.4	40	4000	14149.3	4.15073
		100	5	0.5	50	5000	17686.6	4.24764
		100	5	0.5	50	5000	17686.6	4.24764
		100	6	0.6	60	6000	21223.9	4.32683
		100	7	0.7	70	7000	24761.2	4.39377	4.27332	0.0918114
	agb1	1000	12	1.2	1200	120000	424478	5.62786
		1000	13	1.3	1300	130000	459851	5.66262
		1000	14	1.4	1400	140000	495225	5.6948
		1000	20	2	2000	200000	707464	5.8497
		1000	28	2.8	2800	280000	990449	5.99583	5.76616	0.153843
Fig. 4g

## Sheet: Fig 5b-d
Fig. 5b
	Target	Sample	Ct	Avg.	△Ct	2△Ct	Avg.	Std.
	PR1	Col-0	24.5		-2.3817	0.19	0.23	0.04
			24.09		-1.9715	0.25
			24.12		-2.00188	0.25
	PR1	chs1-2	18.1		3.21185	9.27	9.55	0.55
			17.96		3.3481	10.18
			18.1		3.20356	9.21
	PR1	susa2-2 chs1-2	23.13		-2.69984	0.15	0.16	0
			23.06		-2.62921	0.16
			23.07		-2.63196	0.16
	PR1	susa2-2	22.97		-1.54282	0.34	0.31	0.04
			23.03		-1.61256	0.33
			23.33		-1.91183	0.27
	ACT7	Col-0	22.26	22.12	22.1155
			22.04		22.1155
			22.04		22.1155
	ACT7	chs1-2	21.32	21.31	21.3085
			21.31		21.3085
			21.3		21.3085
	ACT7	susa2-2 chs1-2	20.38	20.43	20.4343
			20.51		20.4343
			20.41		20.4343
	ACT7	susa2-2	21.34	21.42	21.4223
			21.26		21.4223
			21.67		21.4223
Fig. 5c
	Target	Sample	Ct	Avg.	△Ct	2△Ct	Avg.	Std.
	PR2	Col-0	34.6099		-12.4944	0.000173299	0.000417633	0.000273347
			34.2375		-12.122	0.000224348
			32.7922		-10.6767	0.000610918
	PR2	chs1-2	28.4192		-7.11076	0.00723517	0.00777814	0.000486823
			28.2429		-6.93445	0.00817567
			28.2881		-6.97963	0.00792356
	PR2	susa2-2 chs1-2	31.472		-11.0377	0.000475681	0.000378764	0.000113997
			32.3819		-11.9476	0.000253165
			31.6954		-11.2611	0.000407446
	PR2	susa2-2	33.2846		-11.8623	0.000268591	0.000187891	0.000156345
			33.187		-11.7647	0.000287397
			38.4116		-16.9893	7.68635e-06
	ACT7	Col-0	22.2584	22.1155	22.1155
			22.0433		22.1155
			22.0448		22.1155
	ACT7	chs1-2	21.3167	21.3085	21.3085
			21.3091		21.3085
			21.2996		21.3085
	ACT7	susa2-2 chs1-2	20.3788	20.4343	20.4343
			20.5146		20.4343
			20.4094		20.4343
	ACT7	susa2-2	21.3382	21.4223	21.4223
			21.259		21.4223
			21.6697		21.4223
Fig. 5d
		Conductivity before autoclaving	Conductivity after autoclaving	%	Avg.	Std.
	Col-0	3.97	38	10.4474
		3.29	40.5	8.12346
		3.09	44.4	6.95946	8.51009	1.77581
	chs1-2	5.18	33.1	15.6495
		4.75	31.7	14.9842
		5.86	38.9	15.0643	15.2327	0.363228
	susa2-2 chs1-2	3.24	42.1	7.69596
		3.63	49.4	7.34818
		4.2	47.3	8.87949	7.97454	0.802768
	susa2-2	4.42	51	8.66667
		3.54	45.7	7.74617
		5.64	54.8	10.292	8.9016	1.28906

## Sheet: Fig. 6 a, c-j
Fig. 6a
Fig. 6c
	Samples	Sample code	RLU				Avg.	Std.
	SGT1b-CLuc + DN-SUSA2-NLuc	1	244	246	288	298	269	28.0238
	SGT1b-CLuc + SNIPER-NLuc	2	43	50	55	65	53.25	9.25113
	EDR4-CLuc + DN-SUSA2-NLuc	3	21	22	28	28	24.75	3.77492
	EDR4-CLuc + SNIPER-NLuc	4	9	10	11	15	11.25	2.62996
Fig. 6d
Fig. 6e
Fig. 6f
Fig. 6g
Fig. 6h
Fig. 6i
Fig. 6j

## Sheet: Fig. s2b,c
Fig. s2b
	Target	Sample	Ct	Avg.	△Ct	2△Ct	Avg.	Std.
	SUSA2	susa2-1 saul1-1	24.99		-4.5362	0.0431	0.0421	0.0014
			25.08		-4.6242	0.0405
			25.01		-4.5529	0.0426
	SUSA2	SUSA2-FLAG in susa2-1 saul1-1	17.88		3.6062	12.1776	10.1536	3.2576
			17.91		3.5714	11.8874
			18.8		2.6771	6.3959
	SUSA2	SUSA2-FLAG in susa2-1 saul1-1	17.68		3.3238	10.0133	9.7451	1.0339
			17.59		3.4085	10.6185
			17.9		3.1049	8.6035
	SUSA2	DN-SUSA2-FLAG in susa2-1 saul1-1	24.63		-0.4207	0.7471	0.8563	0.1007
			24.4		-0.1903	0.8765
			24.29		-0.0811	0.9454
	SUSA2	DN-SUSA2-FLAG in susa2-1 saul1-1	22.56		0.804	1.746	1.752	0.027
			22.58		0.7896	1.7286
			22.53		0.8331	1.7816
	ACT7	susa2-1 saul1-1	20.34	20.46	20.46
			20.45		20.46
			20.58		20.46
	ACT7	SUSA2-FLAG in susa2-1 saul1-1	21.42	21.48	21.48
			21.55		21.48
			21.47		21.48
	ACT7	SUSA2-FLAG in susa2-1 saul1-1	20.9	21	21
			20.85		21
			21.25		21
	ACT7	DN-SUSA2-FLAG in susa2-1 saul1-1	24.4	24.21	24.21
			24.22		24.21
			24.01		24.21
	ACT7	DN-SUSA2-FLAG in susa2-1 saul1-1	23.2	23.37	23.37
			23.07		23.37
			23.83		23.37
Fig. S2c

## Sheet: Fig. s3a-e
Fig. s3a
Fig. s3b
Fig. s3c
Fig. s3d
Fig. s3e

## Sheet: Fig s4b-d
Fig S4b
	Samples	Sample code	RLU			Avg.	Std.
	ASK1-CLuc + SUSA2-NLuc	1	1800	1933	2188	1973.67	197.17
	ASK1-CLuc + SNIPER-NLuc	2	94	101	133	109.33	20.79
	EDR4-CLuc + SUSA2-Nluc	3	58	69	74	67	8.19
	EDR4-CLuc + SNIPER-Nluc	4	10	13	14	12.33	2.08
Fig. s4c
	Target	Sample	Ct	Avg.	△Ct	2△Ct	Avg.	Std.
	ASK1	1	15.121		6.06392	66.8991	69.8367	2.57328
			15.0368		6.14809	70.9186
			15.0211		6.16375	71.6924
	ASK1	2	15.5646		5.53189	46.2665	45.017	2.36827
			15.5574		5.53913	46.4989
			15.6944		5.4021	42.2857
	ASK1	3	18.3825		1.77264	3.4168	3.4411	0.203037
			18.4541		1.70102	3.2513
			18.2852		1.86995	3.65519
	ASK1	4	24.8296		-3.67587	0.0782444	0.0789027	0.000955267
			24.7976		-3.64389	0.0799983
			24.8256		-3.6718	0.0784653
	ASK1	5	30.7397		-8.78435	0.00226802	0.00237878	0.000230174
			30.7674		-8.81202	0.00222493
			30.5188		-8.56339	0.0026434
	SUSA2	1	18.2167		2.96822	7.82572	9.35098	1.46023
			17.9383		3.24659	9.49117
			17.7605		3.42439	10.7361
	SUSA2	2	30.3475		-9.25095	0.00164129	0.00168941	4.36215e-05
			30.2746		-9.17804	0.00172637
			30.2963		-9.19978	0.00170056
	SUSA2	3	16.5689		3.58627	12.0109	11.6744	0.656233
			16.7065		3.44866	10.9182
			16.5589		3.59624	12.0942
	SUSA2	4	26.1876		-5.03384	0.0305255	0.0295741	0.0010895
			26.2218		-5.068	0.0298112
			26.2925		-5.1387	0.0283855
	SUSA2	5	30.0107		-8.05536	0.00375919	0.00383717	0.000419888
			29.82		-7.86461	0.00429059
			30.1296		-8.17428	0.00346175
	SNIPER8	1	30.1685		-8.98359	0.00197546	0.00202039	8.80994e-05
			30.0653		-8.88043	0.00212189
			30.177		-8.99213	0.00196381
	SNIPER8	2	16.624		4.47254	22.2008	22.4364	0.323267
			16.6174		4.47919	22.3034
			16.5853		4.51127	22.8049
	SNIPER8	3	28.8		-8.64479	0.00249838	0.00219848	0.00027723
			29.1563		-9.00115	0.00195157
			29.0197		-8.86448	0.00214548
	SNIPER8	4	16.5404		4.61339	24.4776	20.9381	3.659
			16.75		4.4037	21.1664
			17.0519		4.10184	17.1703
	SNIPER8	5	23.0842		-1.12879	0.4573	0.510479	0.0502673
			22.9073		-0.951971	0.516926
			22.7991		-0.843701	0.557212
	EDR4	1	30.2995		-9.11458	0.001804	0.00289977	0.00110892
			29.6276		-8.44277	0.00287391
			29.143		-7.95809	0.00402139
	EDR4	2	28.7842		-7.68769	0.00485036	0.0044391	0.000682481
			29.1939		-8.09738	0.00365129
			28.7946		-7.69806	0.00481564
	EDR4	3	16.611		3.54417	11.6654	11.9958	0.293887
			16.559		3.59618	12.0937
			16.543		3.61214	12.2282
	EDR4	4	17.1511		4.00266	16.0295	15.2106	0.950718
			17.2057		3.94808	15.4344
			17.3292		3.82456	14.168
	EDR4	5	23.2221		-1.26676	0.415591	0.407638	0.0417177
			23.1241		-1.16875	0.444807
			23.4192		-1.46388	0.362517
	NbACT	1	21.255	21.1849	21.1849
			21.246		21.1849
			21.0536		21.1849
	NbACT	2	21.1635	21.0965	21.0965
			21.1178		21.0965
			21.0083		21.0965
	NbACT	3	20.1787	20.1552	20.1552
			20.102		20.1552
			20.1848		20.1552
	NbACT	4	21.1305	21.1538	21.1538
			21.1356		21.1538
			21.1951		21.1538
	NbACT	5	22.0917	21.9554	21.9554
			21.9392		21.9554
			21.8352		21.9554
Fig. s4d

## Sheet: Fig. s10c
Fig. s10c
	Target	Sample	Ct	Avg.	△Ct	2△Ct	Avg.	Std.
	SUSA2	susa2-1 saul1-1	27.0513		-5.00644	0.0311108	0.0360238	0.00448702
			26.6921		-4.64728	0.0399052
			26.799		-4.75418	0.0370552
	SUSA2	SUSA2-G258A-FLAG in susa2-1 saul1-1	21.8736		0.944108	1.924	1.74685	0.154818
			22.1062		0.711498	1.6375
			22.07		0.747634	1.67904
	SUSA2	SUSA2-G258A-FLAG in susa2-1 saul1-1	20.4175		1.15995	2.23449	2.22485	0.0489976
			20.3958		1.18162	2.26831
			20.4586		1.11886	2.17175
	SUSA2	SUSA2-G339AG400A-FLAG in susa2-1 saul1-1	20.2374		2.61214	6.1141	6.33511	0.193858
			20.1543		2.69518	6.47636
			20.1681		2.68142	6.41488
	SUSA2	SUSA2-G339AG400A-FLAG in susa2-1 saul1-1	17.566		3.58578	12.0068	12.0126	1.53138
			17.7616		3.39014	10.4842
			17.3919		3.75989	13.5469
	SUSA2	SUSA2-K313A-FLAG in susa2-1 saul1-1	20.5163		2.22758	4.68348	4.6036	0.250291
			20.6318		2.11207	4.32312
			20.4796		2.2643	4.8042
	SUSA2	SUSA2-K313A-FLAG in susa2-1 saul1-1	21.5867		1.18821	2.27869	2.26917	0.170094
			21.7083		1.06661	2.09451
			21.4914		1.2835	2.4343
	ACT7	susa2-1 saul1-1	22.1413	22.0448	22.0448
			22.1367		22.0448
			21.8564		22.0448
	ACT7	SUSA2-G258A-FLAG in susa2-1 saul1-1	22.7622	22.8177	22.8177
			22.9454		22.8177
			22.7453		22.8177
	ACT7	SUSA2-G258A-FLAG in susa2-1 saul1-1	21.5332	21.5774	21.5774
			21.693		21.5774
			21.5061		21.5774
	ACT7	SUSA2-G339AG400A-FLAG in susa2-1 saul1-1	22.774	22.8495	22.8495
			22.7797		22.8495
			22.9948		22.8495
	ACT7	SUSA2-G339AG400A-FLAG in susa2-1 saul1-1	21.4286	21.1518	21.1518
			21.0534		21.1518
			20.9733		21.1518
	ACT7	SUSA2-K313A-FLAG in susa2-1 saul1-1	22.9279	22.7439	22.7439
			22.6617		22.7439
			22.6421		22.7439
	ACT7	SUSA2-K313A-FLAG in susa2-1 saul1-1	22.6518	22.7749	22.7749
			22.7852		22.7749
			22.8879		22.7749

## Sheet: Fig. s11b,s11d,s11e
Fig. s11b
	Target	Sample	Ct	Avg.	△Ct	2△Ct	Avg.	Std.
	SAUL1	35S::GFP-SAUL1 in Col-0	21.4034		-0.592327	0.663272	0.67852	0.0608675
			21.4852		-0.674091	0.626727
			21.2347		-0.423599	0.745562
	SAUL1	35S::GFP-SAUL1 in Col-0	23.5917		-1.12716	0.457816	0.535728	0.0727507
			23.3337		-0.869119	0.547481
			23.197		-0.732437	0.601887
	SAUL1	35S::GFP-SAUL1 in Col-0	22.8178		-0.984333	0.505459	0.521857	0.0566486
			22.9068		-1.07335	0.475216
			22.6072		-0.77375	0.584895
	SAUL1	35S::GFP-SAUL1 in susa2-2	24.5109		-0.318188	0.802077	0.731739	0.0617107
			24.694		-0.501335	0.706453
			24.735		-0.542275	0.686687
	SAUL1	35S::GFP-SAUL1 in susa2-2	22.6254		-0.542616	0.686525	0.56543	0.104917
			23.06		-0.977217	0.507959
			23.0776		-0.994799	0.501806
	SAUL1	susa2-2	28.7936		-7.0053	0.00778387	0.00864572	0.000968145
			28.6734		-6.88512	0.00846002
			28.4771		-6.6888	0.00969326
	SAUL1	Col-0	29.2402		-7.12589	0.00715966	0.00649996	0.00137717
			29.1881		-7.07375	0.00742318
			29.7823		-7.668	0.00491704
	ACT7	35S::GFP-SAUL1 in Col-0	20.6584	20.8111	20.8111
			20.771		20.8111
			21.0039		20.8111
	ACT7	35S::GFP-SAUL1 in Col-0	22.5903	22.4646	22.4646
			22.5852		22.4646
			22.2182		22.4646
	ACT7	35S::GFP-SAUL1 in Col-0	21.7874	21.8335	21.8335
			21.9351		21.8335
			21.778		21.8335
	ACT7	35S::GFP-SAUL1 in susa2-2	24.2245	24.1927	24.1927
			24.2305		24.1927
			24.1231		24.1927
	ACT7	35S::GFP-SAUL1 in susa2-2	22.0895	22.0828	22.0828
			22.03		22.0828
			22.1289		22.0828
	ACT7	susa2-2	21.7939	21.7883	21.7883
			21.9069		21.7883
			21.6641		21.7883
	ACT7	Col-0	22.1325	22.1143	22.1143
			22.0759		22.1143
			22.1346		22.1143
Fig. s11d
									Avg.	Std.
	Col-0	112	119	132	129				123	9.20145
	35S::SAUL1	33	38	33	37	39			36	2.82843
	35S::SAUL1 hsp90.3-1 #11	77	99	92	67	66	54	48	71.8571	18.7743
	35S::SAUL1 hsp90.3-1 #33	70	60	61					63.6667	5.50757
	hsp90.3-1	118	107	124					116.333	8.62168
Fig.s11e
		Spores#	Spores/0.1ul	Spores/1ml	FW(mg)	Spores/mg	Avg.	Std.
	Col-0	73	9.125	91250	57	1600.88
		84	10.5	105000	57	1842.11
		50	6.25	62500	56	1116.07
		65	8.125	81250	47	1728.72	1571.94	319.491
	35S::SAUL1	1	0.125	1250	61	20.4918
		0	0	0	57	0
		0	0	0	50	0
		0	0	0	47	0
		1	0.125	1250	50	25	9.09836	12.56
	35S::SAUL1 hsp90.3-1 #11	8	1	10000	45	222.222
		4	0.5	5000	45	111.111
		2	0.25	2500	52	48.0769
		0	0	0	51	0	95.3526	96.0405
	35S::SAUL1 hsp90.3-1 #33	6	0.75	7500	56	133.929
		1	0.125	1250	48	26.0417
		1	0.125	1250	46	27.1739
		1	0.125	1250	56	22.3214	52.3664	54.4143
	hsp90.3-1	118	14.75	147500	63	2341.27
		73	9.125	91250	55	1659.09
		42	5.25	52500	46	1141.3
		88	11	110000	49	2244.9	1846.64	558.552

## Sheet: Fig. s14b, s15a, s15b
Fig. s14b
	Target	Sample	Ct	Avg.	△Ct	2△Ct	Avg.	Std.
	CHS1	saul1-1 chs1 #2	25.23		-3.3875	0.0956	0.0082	0.0043
			28.32		-6.4716	0.0113
			29.45		-7.6084	0.0051
	CHS1	35S::CHS1 in saul1-1 chs1 #2	21.6		-1.1702	0.4444	0.4107	0.0656
			21.58		-1.1433	0.4527
			22.01		-1.5774	0.3351
	CHS1	35S::CHS1 in saul1-1 chs1 #2	22.09		-0.9032	0.5347	0.6367	0.0901
			21.77		-0.5782	0.6698
			21.69		-0.5031	0.7056
	CHS1	35S::CHS1-K213A in saul1-1 chs1 #2	22.06		-0.8794	0.5436	0.5222	0.0305
			22.22		-1.0373	0.4872
			22.08		-0.9004	0.5357
	CHS1	35S::CHS1-K213A in saul1-1 chs1 #2	26.25		-2.161	0.2236	0.2937	0.1439
			26.42		-2.3343	0.1983
			25.21		-1.1228	0.4592
	ACT7	saul1-1 chs1 #2	22.08	21.84	21.84
			21.8		21.84
			21.66		21.84
	ACT7	35S::CHS1 in saul1-1 chs1 #2	20.5	20.43	20.43
			20.43		20.43
			20.37		20.43
	ACT7	35S::CHS1 in saul1-1 chs1 #2	21.42	21.19	21.19
			21.1		21.19
			21.05		21.19
	ACT7	35S::CHS1-K213A in saul1-1 chs1 #2	21.26	21.18	21.18
			21.18		21.18
			21.11		21.18
	ACT7	35S::CHS1-K213A in saul1-1 chs1 #2	24.02	24.09	24.09
			24.16		24.09
			24.07		24.09
Fig. s15a-b
	Target	Sample	Ct	Avg.	△Ct	2△Ct	Avg.	Std.
	SGT1b	1	30.4967		-9.41507	0.00146481	0.00242144	0.000843629
			29.5929		-8.51133	0.00274052
			29.4343		-8.35273	0.00305898
	SGT1b	2	29.4076		-8.91629	0.00206981	0.00156646	0.000436283
			30.082		-9.5907	0.00129691
			30.0428		-9.55149	0.00133264
	SGT1b	3	39.23		-18.2992	3.1003e-06	3.46592e-06	4.38111e-07
			38.88		-17.9492	3.95152e-06
			39.12		-18.1892	3.34593e-06
	SGT1b	4	39.3443		-17.9532	3.94055e-06	4.73303e-06	7.13596e-07
			39.02		-17.6289	4.93382e-06
			38.91		-17.5189	5.32472e-06
	SGT1b	5	38.59		-17.474	5.49294e-06	4.65169e-06	8.86564e-07
			39.15		-18.034	3.72588e-06
			38.8038		-17.6878	4.73625e-06
	SUSA2	1	19.4506		1.63098	3.09723	3.88324	0.742652
			19.0891		1.99251	3.97929
			18.8884		2.1932	4.57319
	SUSA2	2	30.6282		-10.1368	0.000888192	0.00089726	0.000126313
			30.4175		-9.92614	0.00102786
			30.8235		-10.3322	0.000775726
	SUSA2	3	18.7454		2.18548	4.54879	4.20906	0.337312
			18.9769		1.95391	3.87422
			18.859		2.07182	4.20416
	SUSA2	4	28.6547		-7.26355	0.00650811	0.00631008	0.000204712
			28.6963		-7.30521	0.00632287
			28.7483		-7.35715	0.00609928
	SUSA2	5	29.362		-8.24604	0.00329379	0.00309748	0.000192873
			29.5417		-8.42564	0.00290823
			29.454		-8.33798	0.00309043
	SNIPER8	1	27.4366		-6.35494	0.0122173	0.0137719	0.00143907
			27.135		-6.05338	0.0150574
			27.2358		-6.15421	0.014041
	SNIPER8	2	17.4719		3.0194	8.10832	7.99203	0.397849
			17.5751		2.91628	7.54899
			17.435		3.05637	8.31877
	SNIPER8	3	28.613		-7.68214	0.00486907	0.00427164	0.000874092
			28.6709		-7.74007	0.00467744
			29.188		-8.2572	0.0032684
	SNIPER8	4	16.7289		4.66223	25.3204	24.1428	3.19902
			16.6585		4.7326	26.5861
			17.032		4.35909	20.5219
	SNIPER8	5	26.9484		-5.83236	0.0175504	0.0205608	0.00287288
			26.6992		-5.58317	0.0208592
			26.5412		-5.42521	0.0232728
	EDR4	1	29.7911		-8.70952	0.00238877	0.00224728	0.000277297
			30.1005		-9.01884	0.00192778
			29.7692		-8.68763	0.00242529
	EDR4	2	28.2456		-7.7543	0.00463152	0.00469539	0.000109794
			28.1874		-7.6961	0.00482217
			28.2453		-7.75399	0.00463249
	EDR4	3	17.1276		3.80324	13.9602	13.7546	0.4298
			17.2018		3.72907	13.2606
			17.1191		3.81177	14.0429
	EDR4	4	17.9586		3.43252	10.7967	10.5794	0.527555
			17.9365		3.45464	10.9635
			18.0724		3.31873	9.97786
	EDR4	5	27.4446		-6.32854	0.0124428	0.0111948	0.0014206
			27.5592		-6.44314	0.0114927
			27.8114		-6.69542	0.00964887
	NbACT	1	20.9941	21.0816	21.0816
			21.4281		21.0816
			20.8226		21.0816
	NbACT	2	20.5654	20.4913	20.4913
			20.4952		20.4913
			20.4134		20.4913
	NbACT	3	20.8284	20.9308	20.9308
			20.8533		20.9308
			21.1108		20.9308
	NbACT	4	21.3454	21.3911	21.3911
			21.3268		21.3911
			21.5013		21.3911
	NbACT	5	21.1665	21.116	21.116
			21.1291		21.116
			21.0524		21.116
